# Supplementary material for: Sustainable and Printable Nanocellulose-Based Ionogels as Gel Polymer Electrolytes for Supercapacitors
Source: Nanomaterials (Basel). 2022 Jan 15;12(2):273. doi: 10.3390/nano12020273 (PMC8780157; doi:10.3390/nano12020273)
Supplement: Supplementary file 1 [file nanomaterials-12-00273-s001.zip]

Archive with 1 entries (1 files):
- nanomaterials-1545230-supplementary.pdf
